# Supplementary material for: How often do mosquitoes bite humans in southern England? A standardised summer trial at four sites reveals spatial, temporal and site-related variation in biting rates
Source: Parasit Vectors. 2017 Sep 15;10:420. doi: 10.1186/s13071-017-2360-9 (PMC5602952; doi:10.1186/s13071-017-2360-9)
Supplement: Supplementary file 15 — Table S5. Data used in this study. (XLSX) (XLSX 44 kb) [file 13071_2017_2360_MOESM15_ESM.xlsx]

## Sheet: Table S5
site	date	sunset	sunset_sq	volunteer	sampling point	windspd	temp	relhum	rainfall	total catch
0	180713	-2	4	3	3	2.42075	28.55	52.9125	0	0
0	180713	-2	4	4	0	2.42075	28.55	52.9125	0	0
0	180713	-2	4	0	2	2.42075	28.55	52.9125	0	0
0	180713	-2	4	7	1	2.42075	28.55	52.9125	0	0
0	180713	-1.5	2.25	3	1	1.48225	26.5425	56.3375	0	0
0	180713	-1.5	2.25	4	2	1.48225	26.5425	56.3375	0	0
0	180713	-1.5	2.25	0	3	1.48225	26.5425	56.3375	0	0
0	180713	-1.5	2.25	7	0	1.48225	26.5425	56.3375	0	0
0	180713	-1	1	3	0	1.48225	26.5425	56.3375	0	0
0	180713	-1	1	4	3	1.48225	26.5425	56.3375	0	0
0	180713	-1	1	0	1	1.48225	26.5425	56.3375	0	0
0	180713	-1	1	7	2	1.48225	26.5425	56.3375	0	0
0	180713	-0.5	0.25	3	2	0.867	24.155	62.0725	0	0
0	180713	-0.5	0.25	4	1	0.867	24.155	62.0725	0	0
0	180713	-0.5	0.25	0	0	0.867	24.155	62.0725	0	0
0	180713	-0.5	0.25	7	3	0.867	24.155	62.0725	0	0
0	180713	0.5	0.25	3	1	0.867	24.155	62.0725	0	0
0	180713	0.5	0.25	4	3	0.867	24.155	62.0725	0	0
0	180713	0.5	0.25	0	2	0.867	24.155	62.0725	0	0
0	180713	0.5	0.25	7	0	0.867	24.155	62.0725	0	0
0	180713	1	1	3	0	0.46725	20.025	68.54	0	0
0	180713	1	1	4	2	0.46725	20.025	68.54	0	0
0	180713	1	1	0	3	0.46725	20.025	68.54	0	0
0	180713	1	1	7	1	0.46725	20.025	68.54	0	0
0	180713	1.5	2.25	3	2	0.46725	20.025	68.54	0	0
0	180713	1.5	2.25	4	1	0.46725	20.025	68.54	0	0
0	180713	1.5	2.25	0	0	0.46725	20.025	68.54	0	0
0	180713	1.5	2.25	7	3	0.46725	20.025	68.54	0	0
0	180713	2	4	3	3	0.0545	18.01	60.65	0	0
0	180713	2	4	4	0	0.0545	18.01	60.65	0	0
0	180713	2	4	0	1	0.0545	18.01	60.65	0	0
0	180713	2	4	7	2	0.0545	18.01	60.65	0	0
0	290713	-2	4	1	0	2.70575	23.3225	55.8075	0	0
0	290713	-2	4	3	2	2.70575	23.3225	55.8075	0	0
0	290713	-2	4	2	1	2.70575	23.3225	55.8075	0	0
0	290713	-2	4	0	3	2.70575	23.3225	55.8075	0	0
0	290713	-1.5	2.25	1	1	2.70575	23.3225	55.8075	0	0
0	290713	-1.5	2.25	3	3	2.70575	23.3225	55.8075	0	0
0	290713	-1.5	2.25	2	2	2.70575	23.3225	55.8075	0	0
0	290713	-1.5	2.25	0	0	2.70575	23.3225	55.8075	0	0
0	290713	-1	1	1	2	2.52175	21.3375	38.25	0	0
0	290713	-1	1	3	0	2.52175	21.3375	38.25	0	0
0	290713	-1	1	2	3	2.52175	21.3375	38.25	0	0
0	290713	-1	1	0	1	2.52175	21.3375	38.25	0	0
0	290713	-0.5	0.25	1	3	2.52175	21.3375	38.25	0	0
0	290713	-0.5	0.25	3	1	2.52175	21.3375	38.25	0	0
0	290713	-0.5	0.25	2	0	2.52175	21.3375	38.25	0	0
0	290713	-0.5	0.25	0	2	2.52175	21.3375	38.25	0	0
0	290713	0.5	0.25	1	2	2.173	19.35	33.765	0	0
0	290713	0.5	0.25	3	0	2.173	19.35	33.765	0	0
0	290713	0.5	0.25	2	1	2.173	19.35	33.765	0	0
0	290713	0.5	0.25	0	3	2.173	19.35	33.765	0	0
0	290713	1	1	1	3	2.173	19.35	33.765	0	0
0	290713	1	1	3	1	2.173	19.35	33.765	0	0
0	290713	1	1	2	0	2.173	19.35	33.765	0	0
0	290713	1	1	0	2	2.173	19.35	33.765	0	0
0	290713	1.5	2.25	1	1	1.54325	18.6175	30.8275	0	0
0	290713	1.5	2.25	3	3	1.54325	18.6175	30.8275	0	0
0	290713	1.5	2.25	2	2	1.54325	18.6175	30.8275	0	0
0	290713	1.5	2.25	0	0	1.54325	18.6175	30.8275	0	0
0	290713	2	4	1	0	1.54325	18.6175	30.8275	0	0
0	290713	2	4	3	2	1.54325	18.6175	30.8275	0	0
0	290713	2	4	2	3	1.54325	18.6175	30.8275	0	0
0	290713	2	4	0	1	1.54325	18.6175	30.8275	0	0
0	60813	-2	4	6	0	0.06825	20.77	17.8025	0	0
0	60813	-2	4	5	2	0.06825	20.77	17.8025	0	0
0	60813	-2	4	0	1	0.06825	20.77	17.8025	0	0
0	60813	-2	4	1	3	0.06825	20.77	17.8025	0	0
0	60813	-1.5	2.25	6	1	0.06825	20.77	17.8025	0	0
0	60813	-1.5	2.25	5	3	0.06825	20.77	17.8025	0	0
0	60813	-1.5	2.25	0	0	0.06825	20.77	17.8025	0	0
0	60813	-1.5	2.25	1	2	0.06825	20.77	17.8025	0	0
0	60813	-1	1	6	3	0.13125	23.79	53.0325	0	0
0	60813	-1	1	5	0	0.13125	23.79	53.0325	0	0
0	60813	-1	1	0	2	0.13125	23.79	53.0325	0	0
0	60813	-1	1	1	1	0.13125	23.79	53.0325	0	0
0	60813	-0.5	0.25	6	2	0.13125	23.79	53.0325	0	0
0	60813	-0.5	0.25	5	1	0.13125	23.79	53.0325	0	0
0	60813	-0.5	0.25	0	3	0.13125	23.79	53.0325	0	0
0	60813	-0.5	0.25	1	0	0.13125	23.79	53.0325	0	0
0	60813	0.5	0.25	6	3	0.2785	19.2225	45.9475	0	0
0	60813	0.5	0.25	5	0	0.2785	19.2225	45.9475	0	0
0	60813	0.5	0.25	0	2	0.2785	19.2225	45.9475	0	0
0	60813	0.5	0.25	1	1	0.2785	19.2225	45.9475	0	0
0	60813	1	1	6	0	0.2785	19.2225	45.9475	0	0
0	60813	1	1	5	3	0.2785	19.2225	45.9475	0	0
0	60813	1	1	0	1	0.2785	19.2225	45.9475	0	0
0	60813	1	1	1	2	0.2785	19.2225	45.9475	0	0
0	60813	1.5	2.25	6	2	0.321	18.185	47.745	0	0
0	60813	1.5	2.25	5	1	0.321	18.185	47.745	0	0
0	60813	1.5	2.25	0	0	0.321	18.185	47.745	0	0
0	60813	1.5	2.25	1	3	0.321	18.185	47.745	0	0
0	60813	2	4	6	1	0.321	18.185	47.745	0	0
0	60813	2	4	5	2	0.321	18.185	47.745	0	0
0	60813	2	4	0	3	0.321	18.185	47.745	0	0
0	60813	2	4	1	0	0.321	18.185	47.745	0	0
0	150813	-2	4	3	1	1.70525	miss	miss	0	0
0	150813	-2	4	10	2	1.70525	miss	miss	0	0
0	150813	-2	4	11	3	1.70525	miss	miss	0	0
0	150813	-2	4	12	0	1.70525	miss	miss	0	0
0	150813	-1.5	2.25	3	3	1.76225	miss	miss	0	0
0	150813	-1.5	2.25	10	0	1.76225	miss	miss	0	0
0	150813	-1.5	2.25	11	2	1.76225	miss	miss	0	0
0	150813	-1.5	2.25	12	1	1.76225	miss	miss	0	0
0	150813	-1	1	3	0	1.76225	miss	miss	0	0
0	150813	-1	1	10	3	1.76225	miss	miss	0	0
0	150813	-1	1	11	1	1.76225	miss	miss	0	0
0	150813	-1	1	12	2	1.76225	miss	miss	0	0
0	150813	-0.5	0.25	3	2	1.641	miss	miss	0	0
0	150813	-0.5	0.25	10	1	1.641	miss	miss	0	0
0	150813	-0.5	0.25	11	0	1.641	miss	miss	0	0
0	150813	-0.5	0.25	12	3	1.641	miss	miss	0	0
0	150813	0.5	0.25	3	1	1.641	miss	miss	0	0
0	150813	0.5	0.25	10	3	1.641	miss	miss	0	0
0	150813	0.5	0.25	11	2	1.641	miss	miss	0	0
0	150813	0.5	0.25	12	0	1.641	miss	miss	0	0
0	150813	1	1	3	3	1.15	miss	miss	0	0
0	150813	1	1	10	1	1.15	miss	miss	0	0
0	150813	1	1	11	0	1.15	miss	miss	0	0
0	150813	1	1	12	2	1.15	miss	miss	0	0
0	150813	1.5	2.25	3	0	1.15	miss	miss	0	0
0	150813	1.5	2.25	10	2	1.15	miss	miss	0	0
0	150813	1.5	2.25	11	3	1.15	miss	miss	0	0
0	150813	1.5	2.25	12	1	1.15	miss	miss	0	0
0	150813	2	4	3	2	2.12525	miss	miss	0	0
0	150813	2	4	10	0	2.12525	miss	miss	0	0
0	150813	2	4	11	1	2.12525	miss	miss	0	0
0	150813	2	4	12	3	2.12525	miss	miss	0	0
0	210813	-2	4	1	2	0.631	miss	miss	0	0
0	210813	-2	4	2	0	0.631	miss	miss	0	0
0	210813	-2	4	8	3	0.631	miss	miss	0	0
0	210813	-2	4	4	1	0.631	miss	miss	0	0
0	210813	-1.5	2.25	1	1	0.631	miss	miss	0	0
0	210813	-1.5	2.25	2	3	0.631	miss	miss	0	0
0	210813	-1.5	2.25	8	0	0.631	miss	miss	0	0
0	210813	-1.5	2.25	4	2	0.631	miss	miss	0	0
0	210813	-1	1	1	3	0.1625	miss	miss	0	0
0	210813	-1	1	2	1	0.1625	miss	miss	0	0
0	210813	-1	1	8	2	0.1625	miss	miss	0	0
0	210813	-1	1	4	0	0.1625	miss	miss	0	0
0	210813	-0.5	0.25	1	0	0.1625	miss	miss	0	0
0	210813	-0.5	0.25	2	2	0.1625	miss	miss	0	0
0	210813	-0.5	0.25	8	1	0.1625	miss	miss	0	0
0	210813	-0.5	0.25	4	3	0.1625	miss	miss	0	0
0	210813	0.5	0.25	1	1	0.257	miss	miss	0	0
0	210813	0.5	0.25	2	3	0.257	miss	miss	0	0
0	210813	0.5	0.25	8	2	0.257	miss	miss	0	0
0	210813	0.5	0.25	4	0	0.257	miss	miss	0	0
0	210813	1	1	1	0	0.257	miss	miss	0	0
0	210813	1	1	2	1	0.257	miss	miss	0	0
0	210813	1	1	8	3	0.257	miss	miss	0	0
0	210813	1	1	4	2	0.257	miss	miss	0	0
0	210813	1.5	2.25	1	2	0.1495	miss	miss	1	0
0	210813	1.5	2.25	2	0	0.1495	miss	miss	1	0
0	210813	1.5	2.25	8	1	0.1495	miss	miss	1	0
0	210813	1.5	2.25	4	3	0.1495	miss	miss	1	0
0	210813	2	4	1	3	0.1495	miss	miss	1	0
0	210813	2	4	2	2	0.1495	miss	miss	1	0
0	210813	2	4	8	0	0.1495	miss	miss	1	0
0	210813	2	4	4	1	0.1495	miss	miss	1	0
0	270813	-2	4	9	2	1.171	24.295	59.1275	0	0
0	270813	-2	4	2	0	1.171	24.295	59.1275	0	0
0	270813	-2	4	4	3	1.171	24.295	59.1275	0	0
0	270813	-2	4	0	1	1.171	24.295	59.1275	0	0
0	270813	-1.5	2.25	9	1	1.171	24.295	59.1275	0	0
0	270813	-1.5	2.25	2	3	1.171	24.295	59.1275	0	0
0	270813	-1.5	2.25	4	2	1.171	24.295	59.1275	0	0
0	270813	-1.5	2.25	0	0	1.171	24.295	59.1275	0	0
0	270813	-1	1	9	0	0.519	22.62	63.9825	0	0
0	270813	-1	1	2	2	0.519	22.62	63.9825	0	0
0	270813	-1	1	4	1	0.519	22.62	63.9825	0	0
0	270813	-1	1	0	3	0.519	22.62	63.9825	0	0
0	270813	-0.5	0.25	9	3	0.519	22.62	63.9825	0	0
0	270813	-0.5	0.25	2	1	0.519	22.62	63.9825	0	0
0	270813	-0.5	0.25	4	0	0.519	22.62	63.9825	0	0
0	270813	-0.5	0.25	0	2	0.519	22.62	63.9825	0	0
0	270813	0.5	0.25	9	1	0.03625	18.635	51.85	0	0
0	270813	0.5	0.25	2	2	0.03625	18.635	51.85	0	0
0	270813	0.5	0.25	4	3	0.03625	18.635	51.85	0	0
0	270813	0.5	0.25	0	0	0.03625	18.635	51.85	0	0
0	270813	1	1	9	3	0.03625	18.635	51.85	0	0
0	270813	1	1	2	0	0.03625	18.635	51.85	0	0
0	270813	1	1	4	1	0.03625	18.635	51.85	0	0
0	270813	1	1	0	2	0.03625	18.635	51.85	0	0
0	270813	1.5	2.25	9	2	0.05275	16.34	40.515	0	0
0	270813	1.5	2.25	2	1	0.05275	16.34	40.515	0	0
0	270813	1.5	2.25	4	0	0.05275	16.34	40.515	0	0
0	270813	1.5	2.25	0	3	0.05275	16.34	40.515	0	0
0	270813	2	4	9	0	0.05275	16.34	40.515	0	0
0	270813	2	4	2	3	0.05275	16.34	40.515	0	0
0	270813	2	4	4	2	0.05275	16.34	40.515	0	0
0	270813	2	4	0	1	0.05275	16.34	40.515	0	0
1	150713	-2	4	3	5	1.046	23.23	67.84	0	0
1	150713	-2	4	1	4	1.046	23.23	67.84	0	0
1	150713	-2	4	2	6	1.046	23.23	67.84	0	0
1	150713	-2	4	0	7	1.046	23.23	67.84	0	0
1	150713	-1.5	2.25	3	6	1.046	23.23	67.84	0	0
1	150713	-1.5	2.25	1	7	1.046	23.23	67.84	0	0
1	150713	-1.5	2.25	2	4	1.046	23.23	67.84	0	0
1	150713	-1.5	2.25	0	5	1.046	23.23	67.84	0	0
1	150713	-1	1	3	4	1.191	22.08	65.66	0	0
1	150713	-1	1	1	5	1.191	22.08	65.66	0	0
1	150713	-1	1	2	7	1.191	22.08	65.66	0	1
1	150713	-1	1	0	6	1.191	22.08	65.66	0	0
1	150713	-0.5	0.25	3	7	1.191	22.08	65.66	0	0
1	150713	-0.5	0.25	1	6	1.191	22.08	65.66	0	0
1	150713	-0.5	0.25	2	5	1.191	22.08	65.66	0	0
1	150713	-0.5	0.25	0	4	1.191	22.08	65.66	0	0
1	150713	0.5	0.25	3	5	0.614	20.59	74.11	0	0
1	150713	0.5	0.25	1	4	0.614	20.59	74.11	0	5
1	150713	0.5	0.25	2	7	0.614	20.59	74.11	0	0
1	150713	0.5	0.25	0	6	0.614	20.59	74.11	0	3
1	150713	1	1	3	6	0.614	20.59	74.11	0	1
1	150713	1	1	1	7	0.614	20.59	74.11	0	1
1	150713	1	1	2	4	0.614	20.59	74.11	0	0
1	150713	1	1	0	5	0.614	20.59	74.11	0	0
1	150713	1.5	2.25	3	7	0.23	18.33	83.1	0	0
1	150713	1.5	2.25	1	5	0.23	18.33	83.1	0	0
1	150713	1.5	2.25	2	6	0.23	18.33	83.1	0	0
1	150713	1.5	2.25	0	4	0.23	18.33	83.1	0	0
1	150713	2	4	3	4	0.23	18.33	83.1	0	0
1	150713	2	4	1	6	0.23	18.33	83.1	0	0
1	150713	2	4	2	5	0.23	18.33	83.1	0	0
1	150713	2	4	0	7	0.23	18.33	83.1	0	0
1	240713	-2	4	0	4	1.597	22.1	73.86	0	0
1	240713	-2	4	2	7	1.597	22.1	73.86	0	0
1	240713	-2	4	1	6	1.597	22.1	73.86	0	0
1	240713	-2	4	4	5	1.597	22.1	73.86	0	0
1	240713	-1.5	2.25	0	5	1.597	22.1	73.86	0	0
1	240713	-1.5	2.25	2	4	1.597	22.1	73.86	0	0
1	240713	-1.5	2.25	1	7	1.597	22.1	73.86	0	0
1	240713	-1.5	2.25	4	6	1.597	22.1	73.86	0	0
1	240713	-1	1	0	6	1.643	19.96	84.9	0	0
1	240713	-1	1	2	5	1.643	19.96	84.9	0	0
1	240713	-1	1	1	4	1.643	19.96	84.9	0	0
1	240713	-1	1	4	7	1.643	19.96	84.9	0	0
1	240713	-0.5	0.25	0	7	1.643	19.96	84.9	0	1
1	240713	-0.5	0.25	2	6	1.643	19.96	84.9	0	1
1	240713	-0.5	0.25	1	5	1.643	19.96	84.9	0	0
1	240713	-0.5	0.25	4	4	1.643	19.96	84.9	0	0
1	240713	0.5	0.25	0	6	1.853	18.43	85.3	0	1
1	240713	0.5	0.25	2	4	1.853	18.43	85.3	0	0
1	240713	0.5	0.25	1	7	1.853	18.43	85.3	0	0
1	240713	0.5	0.25	4	5	1.853	18.43	85.3	0	0
1	240713	1	1	0	7	1.853	18.43	85.3	0	1
1	240713	1	1	2	5	1.853	18.43	85.3	0	0
1	240713	1	1	1	4	1.853	18.43	85.3	0	0
1	240713	1	1	4	6	1.853	18.43	85.3	0	0
1	240713	1.5	2.25	0	5	1.771	18.45	85.6	0	0
1	240713	1.5	2.25	2	7	1.771	18.45	85.6	0	0
1	240713	1.5	2.25	1	6	1.771	18.45	85.6	0	0
1	240713	1.5	2.25	4	4	1.771	18.45	85.6	0	0
1	240713	2	4	0	4	1.771	18.45	85.6	0	0
1	240713	2	4	2	6	1.771	18.45	85.6	0	0
1	240713	2	4	1	5	1.771	18.45	85.6	0	0
1	240713	2	4	4	7	1.771	18.45	85.6	0	0
1	80813	-2	4	3	6	2.564	19.22	78.9	0	1
1	80813	-2	4	4	5	2.564	19.22	78.9	0	0
1	80813	-2	4	7	4	2.564	19.22	78.9	0	0
1	80813	-2	4	11	7	2.564	19.22	78.9	0	0
1	80813	-1.5	2.25	3	4	2.564	19.22	78.9	0	0
1	80813	-1.5	2.25	4	7	2.564	19.22	78.9	0	0
1	80813	-1.5	2.25	7	6	2.564	19.22	78.9	0	0
1	80813	-1.5	2.25	11	5	2.564	19.22	78.9	0	0
1	80813	-1	1	3	7	2.147	18.51	81.9	0	0
1	80813	-1	1	4	6	2.147	18.51	81.9	0	0
1	80813	-1	1	7	5	2.147	18.51	81.9	0	0
1	80813	-1	1	11	4	2.147	18.51	81.9	0	0
1	80813	-0.5	0.25	3	5	2.147	18.51	81.9	0	0
1	80813	-0.5	0.25	4	4	2.147	18.51	81.9	0	0
1	80813	-0.5	0.25	7	7	2.147	18.51	81.9	0	0
1	80813	-0.5	0.25	11	6	2.147	18.51	81.9	0	0
1	80813	0.5	0.25	3	6	1.574	17.77	82.9	0	0
1	80813	0.5	0.25	4	5	1.574	17.77	82.9	0	2
1	80813	0.5	0.25	7	4	1.574	17.77	82.9	0	2
1	80813	0.5	0.25	11	7	1.574	17.77	82.9	0	0
1	80813	1	1	3	4	1.574	17.77	82.9	0	1
1	80813	1	1	4	7	1.574	17.77	82.9	0	0
1	80813	1	1	7	6	1.574	17.77	82.9	0	0
1	80813	1	1	11	5	1.574	17.77	82.9	0	0
1	80813	1.5	2.25	3	7	1.165	17.18	84.4	0	0
1	80813	1.5	2.25	4	6	1.165	17.18	84.4	0	0
1	80813	1.5	2.25	7	5	1.165	17.18	84.4	0	0
1	80813	1.5	2.25	11	4	1.165	17.18	84.4	0	0
1	80813	2	4	3	5	1.165	17.18	84.4	0	0
1	80813	2	4	4	4	1.165	17.18	84.4	0	0
1	80813	2	4	7	7	1.165	17.18	84.4	0	0
1	80813	2	4	11	6	1.165	17.18	84.4	0	0
1	120813	-2	4	8	4	3.076	20.34	50	0	0
1	120813	-2	4	6	7	3.076	20.34	50	0	0
1	120813	-2	4	0	6	3.076	20.34	50	0	0
1	120813	-2	4	1	5	3.076	20.34	50	0	0
1	120813	-1.5	2.25	8	7	3.122	19.23	56.22	0	0
1	120813	-1.5	2.25	6	6	3.122	19.23	56.22	0	0
1	120813	-1.5	2.25	0	5	3.122	19.23	56.22	0	0
1	120813	-1.5	2.25	1	4	3.122	19.23	56.22	0	0
1	120813	-1	1	8	6	3.122	19.23	56.22	0	0
1	120813	-1	1	6	5	3.122	19.23	56.22	0	0
1	120813	-1	1	0	4	3.122	19.23	56.22	0	0
1	120813	-1	1	1	7	3.122	19.23	56.22	0	0
1	120813	-0.5	0.25	8	5	2.62	17.94	66.89	0	0
1	120813	-0.5	0.25	6	4	2.62	17.94	66.89	0	0
1	120813	-0.5	0.25	0	7	2.62	17.94	66.89	0	0
1	120813	-0.5	0.25	1	6	2.62	17.94	66.89	0	0
1	120813	0.5	0.25	8	4	2.62	17.94	66.89	0	1
1	120813	0.5	0.25	6	7	2.62	17.94	66.89	0	0
1	120813	0.5	0.25	0	6	2.62	17.94	66.89	0	4
1	120813	0.5	0.25	1	5	2.62	17.94	66.89	0	0
1	120813	1	1	8	5	1.835	16.4	70.43	0	0
1	120813	1	1	6	6	1.835	16.4	70.43	0	1
1	120813	1	1	0	7	1.835	16.4	70.43	0	0
1	120813	1	1	1	4	1.835	16.4	70.43	0	2
1	120813	1.5	2.25	8	6	1.835	16.4	70.43	0	0
1	120813	1.5	2.25	6	5	1.835	16.4	70.43	0	0
1	120813	1.5	2.25	0	4	1.835	16.4	70.43	0	0
1	120813	1.5	2.25	1	7	1.835	16.4	70.43	0	0
1	120813	2	4	8	7	1.368	15.3	74.36	0	0
1	120813	2	4	6	4	1.368	15.3	74.36	0	0
1	120813	2	4	0	5	1.368	15.3	74.36	0	0
1	120813	2	4	1	6	1.368	15.3	74.36	0	0
1	200813	-2	4	10	6	2.832	21.59	59.42	0	3
1	200813	-2	4	9	5	2.832	21.59	59.42	0	0
1	200813	-2	4	0	4	2.832	21.59	59.42	0	0
1	200813	-2	4	12	7	2.832	21.59	59.42	0	0
1	200813	-1.5	2.25	10	7	2.37	20.15	66.42	0	0
1	200813	-1.5	2.25	9	4	2.37	20.15	66.42	0	0
1	200813	-1.5	2.25	0	5	2.37	20.15	66.42	0	0
1	200813	-1.5	2.25	12	6	2.37	20.15	66.42	0	0
1	200813	-1	1	10	4	2.37	20.15	66.42	0	0
1	200813	-1	1	9	7	2.37	20.15	66.42	0	0
1	200813	-1	1	0	6	2.37	20.15	66.42	0	0
1	200813	-1	1	12	5	2.37	20.15	66.42	0	0
1	200813	-0.5	0.25	10	5	1.454	17.79	72.55	0	0
1	200813	-0.5	0.25	9	6	1.454	17.79	72.55	0	0
1	200813	-0.5	0.25	0	7	1.454	17.79	72.55	0	0
1	200813	-0.5	0.25	12	4	1.454	17.79	72.55	0	0
1	200813	0.5	0.25	10	7	1.454	17.79	72.55	0	2
1	200813	0.5	0.25	9	4	1.454	17.79	72.55	0	1
1	200813	0.5	0.25	0	5	1.454	17.79	72.55	0	0
1	200813	0.5	0.25	12	6	1.454	17.79	72.55	0	0
1	200813	1	1	10	5	1.277	16.56	79.43	0	0
1	200813	1	1	9	6	1.277	16.56	79.43	0	0
1	200813	1	1	0	7	1.277	16.56	79.43	0	0
1	200813	1	1	12	4	1.277	16.56	79.43	0	0
1	200813	1.5	2.25	10	4	1.277	16.56	79.43	0	0
1	200813	1.5	2.25	9	5	1.277	16.56	79.43	0	0
1	200813	1.5	2.25	0	6	1.277	16.56	79.43	0	0
1	200813	1.5	2.25	12	7	1.277	16.56	79.43	0	0
1	200813	2	4	10	6	0.31	15.62	85.8	0	0
1	200813	2	4	9	7	0.31	15.62	85.8	0	0
1	200813	2	4	0	4	0.31	15.62	85.8	0	0
1	200813	2	4	12	5	0.31	15.62	85.8	0	0
1	280813	-2	4	3	7	2.278	20.55	69.06	0	0
1	280813	-2	4	4	4	2.278	20.55	69.06	0	1
1	280813	-2	4	0	5	2.278	20.55	69.06	0	0
1	280813	-2	4	2	6	2.278	20.55	69.06	0	2
1	280813	-1.5	2.25	3	5	2.278	20.55	69.06	0	0
1	280813	-1.5	2.25	4	6	2.278	20.55	69.06	0	3
1	280813	-1.5	2.25	0	7	2.278	20.55	69.06	0	0
1	280813	-1.5	2.25	2	4	2.278	20.55	69.06	0	4
1	280813	-1	1	3	6	1.369	18.89	70.87	0	2
1	280813	-1	1	4	5	1.369	18.89	70.87	0	0
1	280813	-1	1	0	4	1.369	18.89	70.87	0	4
1	280813	-1	1	2	7	1.369	18.89	70.87	0	0
1	280813	-0.5	0.25	3	4	1.369	18.89	70.87	0	0
1	280813	-0.5	0.25	4	7	1.369	18.89	70.87	0	0
1	280813	-0.5	0.25	0	6	1.369	18.89	70.87	0	2
1	280813	-0.5	0.25	2	5	1.369	18.89	70.87	0	0
1	280813	0.5	0.25	3	5	0.75	17.18	76.71	0	0
1	280813	0.5	0.25	4	4	0.75	17.18	76.71	0	1
1	280813	0.5	0.25	0	7	0.75	17.18	76.71	0	8
1	280813	0.5	0.25	2	6	0.75	17.18	76.71	0	9
1	280813	1	1	3	7	0.75	17.18	76.71	0	0
1	280813	1	1	4	6	0.75	17.18	76.71	0	0
1	280813	1	1	0	4	0.75	17.18	76.71	0	1
1	280813	1	1	2	5	0.75	17.18	76.71	0	0
1	280813	1.5	2.25	3	6	0.143	15.25	83.4	0	0
1	280813	1.5	2.25	4	7	0.143	15.25	83.4	0	0
1	280813	1.5	2.25	0	5	0.143	15.25	83.4	0	0
1	280813	1.5	2.25	2	4	0.143	15.25	83.4	0	0
1	280813	2	4	3	4	0.143	15.25	83.4	0	0
1	280813	2	4	4	5	0.143	15.25	83.4	0	0
1	280813	2	4	0	6	0.143	15.25	83.4	0	0
1	280813	2	4	2	7	0.143	15.25	83.4	0	0
2	220713	-2	4	4	10	1.159	22.3626	74.4873	1	0
2	220713	-2	4	0	9	1.159	22.3626	74.4873	1	0
2	220713	-2	4	1	8	1.159	22.3626	74.4873	1	0
2	220713	-2	4	3	11	1.159	22.3626	74.4873	1	0
2	220713	-1.5	2.25	4	11	0.156	20.1048	83.422	0	1
2	220713	-1.5	2.25	0	8	0.156	20.1048	83.422	0	0
2	220713	-1.5	2.25	1	9	0.156	20.1048	83.422	0	0
2	220713	-1.5	2.25	3	10	0.156	20.1048	83.422	0	0
2	220713	-1	1	4	9	0.156	20.1048	83.422	0	1
2	220713	-1	1	0	11	0.156	20.1048	83.422	0	0
2	220713	-1	1	1	10	0.156	20.1048	83.422	0	0
2	220713	-1	1	3	8	0.156	20.1048	83.422	0	0
2	220713	-0.5	0.25	4	8	0.026	19.8351	83.565	0	1
2	220713	-0.5	0.25	0	10	0.026	19.8351	83.565	0	1
2	220713	-0.5	0.25	1	11	0.026	19.8351	83.565	0	2
2	220713	-0.5	0.25	3	9	0.026	19.8351	83.565	0	0
2	220713	0.5	0.25	4	11	0.026	19.8351	83.565	0	6
2	220713	0.5	0.25	0	9	0.026	19.8351	83.565	0	2
2	220713	0.5	0.25	1	8	0.026	19.8351	83.565	0	1
2	220713	0.5	0.25	3	10	0.026	19.8351	83.565	0	1
2	220713	1	1	4	10	0.054	18.1219	92.6137	0	2
2	220713	1	1	0	8	0.054	18.1219	92.6137	0	0
2	220713	1	1	1	11	0.054	18.1219	92.6137	0	0
2	220713	1	1	3	9	0.054	18.1219	92.6137	0	1
2	220713	1.5	2.25	4	9	0.054	18.1219	92.6137	0	0
2	220713	1.5	2.25	0	11	0.054	18.1219	92.6137	0	0
2	220713	1.5	2.25	1	10	0.054	18.1219	92.6137	0	1
2	220713	1.5	2.25	3	8	0.054	18.1219	92.6137	0	0
2	220713	2	4	4	8	0.013	18.2112	91.211	0	0
2	220713	2	4	0	10	0.013	18.2112	91.211	0	0
2	220713	2	4	1	9	0.013	18.2112	91.211	0	0
2	220713	2	4	3	11	0.013	18.2112	91.211	0	1
2	300713	-2	4	0	8	1.766	17.5398	86.4025	0	0
2	300713	-2	4	4	9	1.766	17.5398	86.4025	0	0
2	300713	-2	4	8	10	1.766	17.5398	86.4025	0	0
2	300713	-2	4	1	11	1.766	17.5398	86.4025	0	0
2	300713	-1.5	2.25	0	11	1.766	17.5398	86.4025	0	1
2	300713	-1.5	2.25	4	10	1.766	17.5398	86.4025	0	0
2	300713	-1.5	2.25	8	9	1.766	17.5398	86.4025	0	0
2	300713	-1.5	2.25	1	8	1.766	17.5398	86.4025	0	0
2	300713	-1	1	0	9	0.888	16.9237	93.5252	0	1
2	300713	-1	1	4	11	0.888	16.9237	93.5252	0	1
2	300713	-1	1	8	8	0.888	16.9237	93.5252	0	0
2	300713	-1	1	1	10	0.888	16.9237	93.5252	0	0
2	300713	-0.5	0.25	0	10	0.888	16.9237	93.5252	0	0
2	300713	-0.5	0.25	4	8	0.888	16.9237	93.5252	0	0
2	300713	-0.5	0.25	8	11	0.888	16.9237	93.5252	0	0
2	300713	-0.5	0.25	1	9	0.888	16.9237	93.5252	0	0
2	300713	0.5	0.25	0	8	0.714	16.517	92.4735	0	0
2	300713	0.5	0.25	4	9	0.714	16.517	92.4735	0	0
2	300713	0.5	0.25	8	10	0.714	16.517	92.4735	0	0
2	300713	0.5	0.25	1	11	0.714	16.517	92.4735	0	0
2	300713	1	1	0	10	0.714	16.517	92.4735	0	0
2	300713	1	1	4	11	0.714	16.517	92.4735	0	0
2	300713	1	1	8	8	0.714	16.517	92.4735	0	0
2	300713	1	1	1	9	0.714	16.517	92.4735	0	0
2	300713	1.5	2.25	0	11	0.193	16.3962	90.6502	0	1
2	300713	1.5	2.25	4	8	0.193	16.3962	90.6502	0	0
2	300713	1.5	2.25	8	9	0.193	16.3962	90.6502	0	0
2	300713	1.5	2.25	1	10	0.193	16.3962	90.6502	0	0
2	300713	2	4	0	9	0.193	16.3962	90.6502	0	1
2	300713	2	4	4	10	0.193	16.3962	90.6502	0	0
2	300713	2	4	8	11	0.193	16.3962	90.6502	0	0
2	300713	2	4	1	8	0.193	16.3962	90.6502	0	0
2	50813	-2	4	0	8	0.032	16.064	100	0	0
2	50813	-2	4	2	10	0.032	16.064	100	0	0
2	50813	-2	4	5	11	0.032	16.064	100	0	0
2	50813	-2	4	6	9	0.032	16.064	100	0	0
2	50813	-1.5	2.25	0	9	0.032	16.064	100	0	1
2	50813	-1.5	2.25	2	11	0.032	16.064	100	0	2
2	50813	-1.5	2.25	5	8	0.032	16.064	100	0	0
2	50813	-1.5	2.25	6	10	0.032	16.064	100	0	0
2	50813	-1	1	0	10	0	14.7813	100	0	0
2	50813	-1	1	2	8	0	14.7813	100	0	0
2	50813	-1	1	5	9	0	14.7813	100	0	0
2	50813	-1	1	6	11	0	14.7813	100	0	0
2	50813	-0.5	0.25	0	11	0	14.7813	100	0	0
2	50813	-0.5	0.25	2	9	0	14.7813	100	0	0
2	50813	-0.5	0.25	5	10	0	14.7813	100	0	0
2	50813	-0.5	0.25	6	8	0	14.7813	100	0	0
2	50813	0.5	0.25	0	8	0.094	15.3353	100	0	0
2	50813	0.5	0.25	2	10	0.094	15.3353	100	0	0
2	50813	0.5	0.25	5	9	0.094	15.3353	100	0	0
2	50813	0.5	0.25	6	11	0.094	15.3353	100	0	0
2	50813	1	1	0	10	0.094	15.3353	100	0	0
2	50813	1	1	2	11	0.094	15.3353	100	0	0
2	50813	1	1	5	8	0.094	15.3353	100	0	0
2	50813	1	1	6	9	0.094	15.3353	100	0	0
2	50813	1.5	2.25	0	11	0.135	13.7556	100	1	0
2	50813	1.5	2.25	2	9	0.135	13.7556	100	1	0
2	50813	1.5	2.25	5	10	0.135	13.7556	100	1	0
2	50813	1.5	2.25	6	8	0.135	13.7556	100	1	0
2	50813	2	4	0	9	0.135	13.7556	100	1	0
2	50813	2	4	2	8	0.135	13.7556	100	1	0
2	50813	2	4	5	11	0.135	13.7556	100	1	0
2	50813	2	4	6	10	0.135	13.7556	100	1	0
2	70813	-2	4	2	9	1.206	19.3296	50.613	0	0
2	70813	-2	4	7	10	1.206	19.3296	50.613	0	0
2	70813	-2	4	3	8	1.206	19.3296	50.613	0	0
2	70813	-2	4	4	11	1.206	19.3296	50.613	0	3
2	70813	-1.5	2.25	2	10	0.885	14.5718	75.199	0	0
2	70813	-1.5	2.25	7	9	0.885	14.5718	75.199	0	0
2	70813	-1.5	2.25	3	11	0.885	14.5718	75.199	0	1
2	70813	-1.5	2.25	4	8	0.885	14.5718	75.199	0	0
2	70813	-1	1	2	8	0.885	14.5718	75.199	0	0
2	70813	-1	1	7	11	0.885	14.5718	75.199	0	0
2	70813	-1	1	3	10	0.885	14.5718	75.199	0	0
2	70813	-1	1	4	9	0.885	14.5718	75.199	0	0
2	70813	-0.5	0.25	2	11	0.133	11.4668	92.754	0	2
2	70813	-0.5	0.25	7	8	0.133	11.4668	92.754	0	0
2	70813	-0.5	0.25	3	9	0.133	11.4668	92.754	0	0
2	70813	-0.5	0.25	4	10	0.133	11.4668	92.754	0	0
2	70813	0.5	0.25	2	10	0.133	11.4668	92.754	0	0
2	70813	0.5	0.25	7	9	0.133	11.4668	92.754	0	1
2	70813	0.5	0.25	3	11	0.133	11.4668	92.754	0	0
2	70813	0.5	0.25	4	8	0.133	11.4668	92.754	0	0
2	70813	1	1	2	11	0	10.1032	100	0	0
2	70813	1	1	7	8	0	10.1032	100	0	0
2	70813	1	1	3	10	0	10.1032	100	0	0
2	70813	1	1	4	9	0	10.1032	100	0	0
2	70813	1.5	2.25	2	9	0	10.1032	100	0	0
2	70813	1.5	2.25	7	11	0	10.1032	100	0	0
2	70813	1.5	2.25	3	8	0	10.1032	100	0	0
2	70813	1.5	2.25	4	10	0	10.1032	100	0	0
2	70813	2	4	2	8	0	10.0336	100	0	0
2	70813	2	4	7	10	0	10.0336	100	0	0
2	70813	2	4	3	9	0	10.0336	100	0	0
2	70813	2	4	4	11	0	10.0336	100	0	0
2	190813	-2	4	1	11	0.94	17.448	57.008	0	0
2	190813	-2	4	11	8	0.94	17.448	57.008	0	0
2	190813	-2	4	3	9	0.94	17.448	57.008	0	0
2	190813	-2	4	10	10	0.94	17.448	57.008	0	0
2	190813	-1.5	2.25	1	9	0.693	12.9351	78.696	0	0
2	190813	-1.5	2.25	11	10	0.693	12.9351	78.696	0	0
2	190813	-1.5	2.25	3	8	0.693	12.9351	78.696	0	0
2	190813	-1.5	2.25	10	11	0.693	12.9351	78.696	0	0
2	190813	-1	1	1	8	0.693	12.9351	78.696	0	0
2	190813	-1	1	11	11	0.693	12.9351	78.696	0	1
2	190813	-1	1	3	10	0.693	12.9351	78.696	0	0
2	190813	-1	1	10	9	0.693	12.9351	78.696	0	0
2	190813	-0.5	0.25	1	10	0.007	10.3666	94.157	0	0
2	190813	-0.5	0.25	11	9	0.007	10.3666	94.157	0	0
2	190813	-0.5	0.25	3	11	0.007	10.3666	94.157	0	0
2	190813	-0.5	0.25	10	8	0.007	10.3666	94.157	0	0
2	190813	0.5	0.25	1	11	0.007	10.3666	94.157	0	2
2	190813	0.5	0.25	11	8	0.007	10.3666	94.157	0	0
2	190813	0.5	0.25	3	9	0.007	10.3666	94.157	0	0
2	190813	0.5	0.25	10	10	0.007	10.3666	94.157	0	0
2	190813	1	1	1	9	0	9.05597	100	0	0
2	190813	1	1	11	10	0	9.05597	100	0	0
2	190813	1	1	3	11	0	9.05597	100	0	0
2	190813	1	1	10	8	0	9.05597	100	0	0
2	190813	1.5	2.25	1	10	0	9.05597	100	0	0
2	190813	1.5	2.25	11	11	0	9.05597	100	0	0
2	190813	1.5	2.25	3	8	0	9.05597	100	0	0
2	190813	1.5	2.25	10	9	0	9.05597	100	0	0
2	190813	2	4	1	8	0	8.52284	100	0	0
2	190813	2	4	11	9	0	8.52284	100	0	0
2	190813	2	4	3	10	0	8.52284	100	0	0
2	190813	2	4	10	11	0	8.52284	100	0	0
2	220813	-2	4	2	10	0	19.9715	86.021	0	0
2	220813	-2	4	0	11	0	19.9715	86.021	0	0
2	220813	-2	4	9	9	0	19.9715	86.021	0	0
2	220813	-2	4	12	8	0	19.9715	86.021	0	0
2	220813	-1.5	2.25	2	11	0	19.9715	86.021	0	1
2	220813	-1.5	2.25	0	9	0	19.9715	86.021	0	0
2	220813	-1.5	2.25	9	8	0	19.9715	86.021	0	0
2	220813	-1.5	2.25	12	10	0	19.9715	86.021	0	0
2	220813	-1	1	2	8	0	18.1929	93.315	0	0
2	220813	-1	1	0	10	0	18.1929	93.315	0	0
2	220813	-1	1	9	11	0	18.1929	93.315	0	0
2	220813	-1	1	12	9	0	18.1929	93.315	0	0
2	220813	-0.5	0.25	2	9	0	18.1929	93.315	0	0
2	220813	-0.5	0.25	0	8	0	18.1929	93.315	0	0
2	220813	-0.5	0.25	9	10	0	18.1929	93.315	0	0
2	220813	-0.5	0.25	12	11	0	18.1929	93.315	0	0
2	220813	0.5	0.25	2	8	0	17.3288	100	0	0
2	220813	0.5	0.25	0	9	0	17.3288	100	0	0
2	220813	0.5	0.25	9	11	0	17.3288	100	0	0
2	220813	0.5	0.25	12	10	0	17.3288	100	0	0
2	220813	1	1	2	9	0	17.3288	100	0	0
2	220813	1	1	0	8	0	17.3288	100	0	1
2	220813	1	1	9	10	0	17.3288	100	0	0
2	220813	1	1	12	11	0	17.3288	100	0	0
2	220813	1.5	2.25	2	11	0	16.205	100	0	0
2	220813	1.5	2.25	0	10	0	16.205	100	0	0
2	220813	1.5	2.25	9	9	0	16.205	100	0	0
2	220813	1.5	2.25	12	8	0	16.205	100	0	0
2	220813	2	4	2	10	0	16.205	100	0	0
2	220813	2	4	0	11	0	16.205	100	0	0
2	220813	2	4	9	8	0	16.205	100	0	0
2	220813	2	4	12	9	0	16.205	100	0	0
3	170713	-2	4	0	13	3.09	18.7	72.2	0	1
3	170713	-2	4	7	12	3.09	18.7	72.2	0	0
3	170713	-2	4	1	14	3.09	18.7	72.2	0	0
3	170713	-2	4	3	15	3.09	18.7	72.2	0	0
3	170713	-1.5	2.25	0	14	2.575	16.4	84.2	0	0
3	170713	-1.5	2.25	7	15	2.575	16.4	84.2	0	0
3	170713	-1.5	2.25	1	12	2.575	16.4	84.2	0	0
3	170713	-1.5	2.25	3	13	2.575	16.4	84.2	0	0
3	170713	-1	1	0	12	2.575	16.4	84.2	0	0
3	170713	-1	1	7	13	2.575	16.4	84.2	0	0
3	170713	-1	1	1	15	2.575	16.4	84.2	0	0
3	170713	-1	1	3	14	2.575	16.4	84.2	0	0
3	170713	-0.5	0.25	0	15	2.06	15.9	90.3	0	0
3	170713	-0.5	0.25	7	14	2.06	15.9	90.3	0	0
3	170713	-0.5	0.25	1	13	2.06	15.9	90.3	0	0
3	170713	-0.5	0.25	3	12	2.06	15.9	90.3	0	0
3	170713	0.5	0.25	0	12	2.06	15.9	90.3	0	30
3	170713	0.5	0.25	7	13	2.06	15.9	90.3	0	2
3	170713	0.5	0.25	1	14	2.06	15.9	90.3	0	5
3	170713	0.5	0.25	3	15	2.06	15.9	90.3	0	5
3	170713	1	1	0	15	2.06	15.3	92.3	0	14
3	170713	1	1	7	12	2.06	15.3	92.3	0	5
3	170713	1	1	1	13	2.06	15.3	92.3	0	3
3	170713	1	1	3	14	2.06	15.3	92.3	0	5
3	170713	1.5	2.25	0	13	2.06	15.3	92.3	0	5
3	170713	1.5	2.25	7	14	2.06	15.3	92.3	0	3
3	170713	1.5	2.25	1	15	2.06	15.3	92.3	0	2
3	170713	1.5	2.25	3	12	2.06	15.3	92.3	0	0
3	170713	2	4	0	14	2.06	14.9	93.3	0	3
3	170713	2	4	7	15	2.06	14.9	93.3	0	3
3	170713	2	4	1	12	2.06	14.9	93.3	0	0
3	170713	2	4	3	13	2.06	14.9	93.3	0	1
3	210713	-2	4	2	12	2.575	17.7	93.9	0	0
3	210713	-2	4	9	15	2.575	17.7	93.9	0	0
3	210713	-2	4	0	13	2.575	17.7	93.9	0	3
3	210713	-2	4	8	14	2.575	17.7	93.9	0	0
3	210713	-1.5	2.25	2	15	2.575	17.7	93.9	0	0
3	210713	-1.5	2.25	9	12	2.575	17.7	93.9	0	0
3	210713	-1.5	2.25	0	14	2.575	17.7	93.9	0	0
3	210713	-1.5	2.25	8	13	2.575	17.7	93.9	0	0
3	210713	-1	1	2	14	1.545	16.5	95.7	0	0
3	210713	-1	1	9	13	1.545	16.5	95.7	0	0
3	210713	-1	1	0	15	1.545	16.5	95.7	0	0
3	210713	-1	1	8	12	1.545	16.5	95.7	0	0
3	210713	-0.5	0.25	2	13	1.545	16.5	95.7	0	1
3	210713	-0.5	0.25	9	14	1.545	16.5	95.7	0	0
3	210713	-0.5	0.25	0	12	1.545	16.5	95.7	0	34
3	210713	-0.5	0.25	8	15	1.545	16.5	95.7	0	0
3	210713	0.5	0.25	2	12	2.06	16.7	96.8	0	5
3	210713	0.5	0.25	9	15	2.06	16.7	96.8	0	0
3	210713	0.5	0.25	0	13	2.06	16.7	96.8	0	61
3	210713	0.5	0.25	8	14	2.06	16.7	96.8	0	26
3	210713	1	1	2	15	2.06	16.7	96.8	0	11
3	210713	1	1	9	12	2.06	16.7	96.8	0	19
3	210713	1	1	0	14	2.06	16.7	96.8	0	8
3	210713	1	1	8	13	2.06	16.7	96.8	0	11
3	210713	1.5	2.25	2	13	2.575	16.7	96.8	0	3
3	210713	1.5	2.25	9	14	2.575	16.7	96.8	0	1
3	210713	1.5	2.25	0	12	2.575	16.7	96.8	0	3
3	210713	1.5	2.25	8	15	2.575	16.7	96.8	0	3
3	210713	2	4	2	14	2.575	16.7	96.8	0	2
3	210713	2	4	9	13	2.575	16.7	96.8	0	1
3	210713	2	4	0	15	2.575	16.7	96.8	0	4
3	210713	2	4	8	12	2.575	16.7	96.8	0	7
3	310713	-2	4	2	13	miss	20.7	78.2	0	0
3	310713	-2	4	0	14	miss	20.7	78.2	0	0
3	310713	-2	4	4	12	miss	20.7	78.2	0	0
3	310713	-2	4	3	15	miss	20.7	78.2	0	0
3	310713	-1.5	2.25	2	12	miss	20.7	78.2	0	0
3	310713	-1.5	2.25	0	15	miss	20.7	78.2	0	0
3	310713	-1.5	2.25	4	13	miss	20.7	78.2	0	0
3	310713	-1.5	2.25	3	14	miss	20.7	78.2	0	0
3	310713	-1	1	2	15	miss	20	81.4	0	0
3	310713	-1	1	0	13	miss	20	81.4	0	0
3	310713	-1	1	4	14	miss	20	81.4	0	0
3	310713	-1	1	3	12	miss	20	81.4	0	0
3	310713	-0.5	0.25	2	14	miss	20	81.4	0	0
3	310713	-0.5	0.25	0	12	miss	20	81.4	0	2
3	310713	-0.5	0.25	4	15	miss	20	81.4	0	0
3	310713	-0.5	0.25	3	13	miss	20	81.4	0	1
3	310713	0.5	0.25	2	13	miss	19.1	85.5	0	7
3	310713	0.5	0.25	0	15	miss	19.1	85.5	0	48
3	310713	0.5	0.25	4	14	miss	19.1	85.5	0	8
3	310713	0.5	0.25	3	12	miss	19.1	85.5	0	5
3	310713	1	1	2	15	miss	19.1	85.5	0	22
3	310713	1	1	0	14	miss	19.1	85.5	0	61
3	310713	1	1	4	12	miss	19.1	85.5	0	6
3	310713	1	1	3	13	miss	19.1	85.5	0	10
3	310713	1.5	2.25	2	12	miss	18.3	93	0	8
3	310713	1.5	2.25	0	13	miss	18.3	93	0	11
3	310713	1.5	2.25	4	15	miss	18.3	93	0	25
3	310713	1.5	2.25	3	14	miss	18.3	93	0	11
3	310713	2	4	2	14	miss	18.3	93	0	0
3	310713	2	4	0	12	miss	18.3	93	0	8
3	310713	2	4	4	13	miss	18.3	93	0	1
3	310713	2	4	3	15	miss	18.3	93	0	3
3	130813	-2	4	0	15	3.09	17.8	58.7	0	0
3	130813	-2	4	6	13	3.09	17.8	58.7	0	0
3	130813	-2	4	1	12	3.09	17.8	58.7	0	0
3	130813	-2	4	12	14	3.09	17.8	58.7	0	0
3	130813	-1.5	2.25	0	14	3.605	15.3	71.2	0	0
3	130813	-1.5	2.25	6	12	3.605	15.3	71.2	0	0
3	130813	-1.5	2.25	1	13	3.605	15.3	71.2	0	0
3	130813	-1.5	2.25	12	15	3.605	15.3	71.2	0	0
3	130813	-1	1	0	12	3.605	15.3	71.2	0	0
3	130813	-1	1	6	14	3.605	15.3	71.2	0	0
3	130813	-1	1	1	15	3.605	15.3	71.2	0	0
3	130813	-1	1	12	13	3.605	15.3	71.2	0	0
3	130813	-0.5	0.25	0	13	2.575	14.1	77.6	0	9
3	130813	-0.5	0.25	6	15	2.575	14.1	77.6	0	1
3	130813	-0.5	0.25	1	14	2.575	14.1	77.6	0	0
3	130813	-0.5	0.25	12	12	2.575	14.1	77.6	0	1
3	130813	0.5	0.25	0	12	2.575	14.1	77.6	0	7
3	130813	0.5	0.25	6	14	2.575	14.1	77.6	0	1
3	130813	0.5	0.25	1	15	2.575	14.1	77.6	0	16
3	130813	0.5	0.25	12	13	2.575	14.1	77.6	0	89
3	130813	1	1	0	14	2.575	13.4	81.5	0	2
3	130813	1	1	6	15	2.575	13.4	81.5	0	5
3	130813	1	1	1	13	2.575	13.4	81.5	0	61
3	130813	1	1	12	12	2.575	13.4	81.5	0	1
3	130813	1.5	2.25	0	13	2.575	13.4	81.5	0	8
3	130813	1.5	2.25	6	12	2.575	13.4	81.5	0	1
3	130813	1.5	2.25	1	14	2.575	13.4	81.5	0	0
3	130813	1.5	2.25	12	15	2.575	13.4	81.5	0	0
3	130813	2	4	0	15	3.09	12.7	86.9	0	0
3	130813	2	4	6	13	3.09	12.7	86.9	0	3
3	130813	2	4	1	12	3.09	12.7	86.9	0	5
3	130813	2	4	12	14	3.09	12.7	86.9	0	0
3	140813	-2	4	2	15	5.15	20.1	63.9	0	0
3	140813	-2	4	10	14	5.15	20.1	63.9	0	0
3	140813	-2	4	11	13	5.15	20.1	63.9	0	0
3	140813	-2	4	4	12	5.15	20.1	63.9	0	0
3	140813	-1.5	2.25	2	14	5.15	18.9	68.9	0	0
3	140813	-1.5	2.25	10	15	5.15	18.9	68.9	0	0
3	140813	-1.5	2.25	11	12	5.15	18.9	68.9	0	0
3	140813	-1.5	2.25	4	13	5.15	18.9	68.9	0	0
3	140813	-1	1	2	12	5.15	18.9	68.9	0	0
3	140813	-1	1	10	13	5.15	18.9	68.9	0	0
3	140813	-1	1	11	15	5.15	18.9	68.9	0	0
3	140813	-1	1	4	14	5.15	18.9	68.9	0	0
3	140813	-0.5	0.25	2	13	4.635	17.4	76	0	1
3	140813	-0.5	0.25	10	12	4.635	17.4	76	0	0
3	140813	-0.5	0.25	11	14	4.635	17.4	76	0	0
3	140813	-0.5	0.25	4	15	4.635	17.4	76	0	0
3	140813	0.5	0.25	2	15	4.635	17.4	76	0	0
3	140813	0.5	0.25	10	13	4.635	17.4	76	0	18
3	140813	0.5	0.25	11	12	4.635	17.4	76	0	0
3	140813	0.5	0.25	4	14	4.635	17.4	76	0	0
3	140813	1	1	2	14	4.12	16.7	85.4	0	0
3	140813	1	1	10	12	4.12	16.7	85.4	0	0
3	140813	1	1	11	13	4.12	16.7	85.4	0	0
3	140813	1	1	4	15	4.12	16.7	85.4	0	0
3	140813	1.5	2.25	2	12	4.12	16.7	85.4	0	0
3	140813	1.5	2.25	10	14	4.12	16.7	85.4	0	0
3	140813	1.5	2.25	11	15	4.12	16.7	85.4	0	0
3	140813	1.5	2.25	4	13	4.12	16.7	85.4	0	0
3	140813	2	4	2	13	4.12	17.1	83.5	0	1
3	140813	2	4	10	15	4.12	17.1	83.5	0	0
3	140813	2	4	11	14	4.12	17.1	83.5	0	0
3	140813	2	4	4	12	4.12	17.1	83.5	0	0
3	290813	-2	4	0	13	2.06	19.8	60.2	0	0
3	290813	-2	4	1	14	2.06	19.8	60.2	0	0
3	290813	-2	4	3	12	2.06	19.8	60.2	0	1
3	290813	-2	4	4	15	2.06	19.8	60.2	0	0
3	290813	-1.5	2.25	0	12	2.06	19.8	60.2	0	1
3	290813	-1.5	2.25	1	15	2.06	19.8	60.2	0	0
3	290813	-1.5	2.25	3	14	2.06	19.8	60.2	0	0
3	290813	-1.5	2.25	4	13	2.06	19.8	60.2	0	0
3	290813	-1	1	0	15	3.09	19.3	76.4	0	0
3	290813	-1	1	1	12	3.09	19.3	76.4	0	0
3	290813	-1	1	3	13	3.09	19.3	76.4	0	0
3	290813	-1	1	4	14	3.09	19.3	76.4	0	0
3	290813	-0.5	0.25	0	14	3.09	19.3	76.4	0	0
3	290813	-0.5	0.25	1	13	3.09	19.3	76.4	0	0
3	290813	-0.5	0.25	3	15	3.09	19.3	76.4	0	0
3	290813	-0.5	0.25	4	12	3.09	19.3	76.4	0	0
3	290813	0.5	0.25	0	15	3.605	19.1	75.3	0	1
3	290813	0.5	0.25	1	14	3.605	19.1	75.3	0	3
3	290813	0.5	0.25	3	12	3.605	19.1	75.3	0	0
3	290813	0.5	0.25	4	13	3.605	19.1	75.3	0	4
3	290813	1	1	0	12	3.605	19.1	75.3	0	6
3	290813	1	1	1	15	3.605	19.1	75.3	0	1
3	290813	1	1	3	13	3.605	19.1	75.3	0	14
3	290813	1	1	4	14	3.605	19.1	75.3	0	5
3	290813	1.5	2.25	0	14	3.605	18.4	78.6	0	0
3	290813	1.5	2.25	1	13	3.605	18.4	78.6	0	5
3	290813	1.5	2.25	3	15	3.605	18.4	78.6	0	3
3	290813	1.5	2.25	4	12	3.605	18.4	78.6	0	0
3	290813	2	4	0	13	3.605	18.4	78.6	0	1
3	290813	2	4	1	12	3.605	18.4	78.6	0	0
3	290813	2	4	3	14	3.605	18.4	78.6	0	0
3	290813	2	4	4	15	3.605	18.4	78.6	0	0

## Sheet: Explanatory notes
Column	Details
site	site on which the collection took place (0 = site A, 1 = site B, 2 = site C, 3 = site D)
date	date of collection
sunset	time relative to sunset, in hours (-2 through to +2)
sunset_sq	the above value squared
volunteer	the collector
sampling point	four smapling points per site, coded 0 - 15: site A (0 - 3), site B (4 - 7), site C (8 - 11), site D (12 - 15)
windspd	wind speed (m/s)
temp	air temperature (°C) "miss" indicates a missing value due to recoridng error
relhum	relative humidity (%) "miss" indicates a missing value due to recoridng error
rainfall	rainfall, represented as either 0 (none) or 1 (present)
	Data is coded from zero upwards for use in R
